# Supplementary material for: Knowledge, attitudes, and practices related to anthrax and animal care: A case-control study in Georgia
Source: PLoS One. 2019 Oct 18;14(10):e0224176. doi: 10.1371/journal.pone.0224176 (PMC6799907; doi:10.1371/journal.pone.0224176)
Supplement: S1 Data — (XLSX) [file pone.0224176.s001.xlsx]

## Sheet: Deidentified Data
De-Identified ID	Case_Control	SpeciesAnml	Respondent	Year	IntrvwType	LangQuest	R1	R2	Q1_1_R1	Q3_R1	Q3_1_R1	Q4_R1	Q4_1_R1	Q5_R1	Q6_R1	Q10_R1	Q10_1_r1	Q11_R1	Q11_R1_A	Q12_R1	Q12_1_R1	Q12_2_R1	Q13_yr_R1	Q13_mo_R1	month fraction	AGE_yr	Q14_R1	Q15_yr_R1	Q15_mo_R1	Q13_R1_A	Q15_R1_A	Q16_R1	Q16_1_R1_1	Q16_1_R1_2	Q16_1_R1_3	Q16_1_R1_4	Q16_1_R1_4a	Q16_1_R1_5	Q16_1_R1_6	Q16_1_R1_7	Q16_1_R1_7a	Q17_R1	Q17_1_R1	Q18_R1	Q18_1_R1	Q19_R1	Q19_1_R1	Q19_2_R1	Q20_R1
1	ac	1	R1	2014	3	1	0		0	1	2	2	40	70	1	2		1		2		1	1			1	2	1		No	No	2	No	No	No	No		No	No	No		2		2		1	1	2	1
1	ac	1	R1	2014	3	1	0		0	0		2	32	51	0	1	2	3		1	2		3	5	0.416667	3.41667	3	3	5	No	No	2	No	No	No	No		No	No	No		2		2		1	3	2	1
1	C	1	R1	2014	1	1	0		1	1	2	2	1	52	1	2		2		1	4			5	0.416667	0.416667	2		5	No	No	2	No	No	No	No		No	No	No		2		2		2			2
1	vc	1	R1	2014	2	1	0		0	0		2	10	54	0	2		1		2		1		3	0.25	0.25	2		3	No	No	2	No	No	No	No		No	No	No		2		2		2			2
1	vc	1	R1	2014	2	1	0		0	1	2	2	20	51	1	2		1		1	4		1	2	0.166667	1.16667	2	1	5	No	No	2	No	No	No	No		No	No	No		2		2		1	3	2	1
2	ac	1	R1	2014	3	1	0		0	0		2	40	53	1	2		1		1	2		8			8	2	8		No	No	2	No	No	No	No		No	No	No		2		2		9			1
2	ac	1	R1	2014	3	1	0		0	3	2	2	40	74	1	1	2	1		1	2		8			8	2	8		No	No	2	No	No	No	No		No	No	No		2		2		1	7	3	1
2	C	1	R1	2014	1	1	0		0	4	2	2	10	41	0	2		3		1	4		1.5			1.5	2	0.5		No	No	1	No	No	No	No		No	No	Yes	Couldn't deal with other cattle	2		1	Stand alone	9			9
2	vc	1	R1	2014	2	1	0		0	1	2	2	20	40	1	2		2		1	2		7			7	2	6		No	No	2	No	No	No	No		No	No	No				2		1	Can not recall	2	1
2	vc	1	R1	2014	2	1	0		0	0		2	24	48	1	1	2	2		1	2		12	5	0.416667	12.4167	2	8		No	No	2	No	No	No	No		No	No	No		2		2		1	2	2	1
3	ac	1	R1	2014	3	1	0	0	0	1	1	2	23	41	0	1	2	1		1	2		6			6	3	6		No	No	2	No	No	No	No		No	No	No		2		2		1	4	2	1
3	ac	1	R1	2014	3	1	0		1	0		2	60	75	1	1	2	1		1	2		4			4	2		4	No	No	2	No	No	No	No		No	No	No		2		2		1	2	2	1
3	C	1	R1	2014	1	1	0		0	1	2	2	20	42	0	1	2	1		1	2		4			4	2	4		No	No	1	Yes	No	No	No		No	Yes	No		2				2			1
3	vc	1	R1	2014	2	1	0		0	1	2	2	15	41	0	1	2	1		2	2		4			4	2	4		No	No	2	No	No	No	No		No	No	No		2		2		2			1
3	vc	1	R1	2014	2	1	0		0	3		2	58	76	0	1	2	1		1	2		3			3	2	3		No	No	2	No	No	No	No		No	No	No		2				1	1	2	1
4	ac	1	R1	2014	3	1	0	0	0	1	1	2	40	45	0	1		2		1	2		6			6	2	6		No	No	2	No	No	No	No		No	No	No		2		2		1	3	2	1
4	ac	1	R1	2014	3	1	0		0	3	1	2	35	45	0	1	2	1		1	2		12			12	2	12		No	No	2	No	No	No	No		No	No	No		2		2		1	2	2	1
4	C	1	R1	2014	1	1	0		0	1	2	2	15	25	0	1	2	1		1	2		6			6	2	6		No	No	2	No	No	No	No		No	No	No		2		2		2		1	1
4	vc	1	R1	2014	2	1	0		0	1	1	2	30	47	0	1	2	1		1	2		8			8	2	8		No	No	2	No	No	No	No		No	No	No		2		2		1	May	2	1
4	vc	1	R1	2014	2		0		0	3	2	2	10	29	1	1	2	1		1	2		6			6	2	6		No	No	2	No	No	No	No		No	No	No		2		2		1	2	3	1
5	ac	1	R1	2013	3	1	0		0	0		1	20	41	0	2		1		1	1		6			6	2	6		No	No	2	No	No	No	No		No	No	No		2		2		1	2	4	1
5	ac	1	R1	2013	3	1	0		0	0			25	56	0	2		1		1	1		3			3	2	3		No	No	2	No	No	No	No		No	No	No		2		2		2			1
5	C	1	R1	2014	1	1	0		0	0		1	50	63	0	2		1		1	1		4			4	2	4		No	No	2	No	No	No	No		No	No	No		2		2		2			1
5	vc	1	R1	2013	2	1	0		0	0		1	32	53	0	2		1		1	1		6			6	2	6		No	No	2	No	No	No	No		No	No	No		2		2		1	2	4	1
5	vc	1	R1	2013	2	1	0		0	0		1	25	66	0	2		1		2		1	2.6			2.6	2	2.6		No	No	2	No	No	No	No		No	No	No		2		2		2			1
6	ac	1	R1	2015	3	1	0		0	0		2	31	44	0	1	2	1		1	2		3			3	2	3		No	No	2	No	No	No	No		No	No	No		2		2		1	5	2	1
6	ac	1	R1	2015	3	1	0		0	0		2	68	76	0	1		1		1	2		7			7	2	7		No	No	2	No	No	No	No		No	No	No		2		2		1	5	2	1
6	C	1	R1	2015	1	1	0		0	0		1	20	42	1	2		1		2		1	1			1	2	1		No	No	2	No	No	No	No		No	No	No		2		2		2			1
6	vc	1	R1	2015	2	1	0		0	1	1	2	20	46	1	2		1		1	2		12			12	2	12		No	No	2	No	No	No	No		No	No	No		2		2		1	10	2	1
6	vc	1	R1	2015	2	1	0		0	0		1	25	52		2		1		1	1		4			4	2	4		No	No	2	No	No	No	No		No	No	No		2		2		1	2	2	1
7	ac	1	R1	2014	3	1	0		0	0		1	40	50	1	1	2	1		1	2		7			7	2	7		No	No	2	No	No	No	No		No	No	No		2		2		2			1
7	ac	1	R1	2014	3	1	0		0	0		3	50	62	0	1	1	1		1	1		10			10	2	10		No	No	2	No	No	No	No		No	No	No		2		2		2			1
7	C	1	R1	2014	1	1	0		0	5	2	7	45	63	0	9		1		1	4		1			1	2	1		No	No	2	No	No	No	No		No	No	No		2		2		9			1
7	vc	1	R1	2014	2	1	0		0	1	2	3	10	40	1	1	1	1		1	1		6			6	2	6		No	No	2	No	No	No	No		No	No	No		2		2		9
7	vc	1	R1	2014	2	1	0		0	1	2	2		24	1	1	2	1		1	2		8			8	2	8		No	No	2	No	No	No	No		No	No	No		2		2		1	1	1	1
8	ac	1	R1	2013	3	1	0		0	1	2	2	3	33	1	1	1	1		1	1		5	6	0.5	5.5	2	5	6	No	No	2	No	No	No	No		No	No	No		2		2		2			1
8	ac	1	R1	2013	3	1	0		0	0		2	14	40	1	1	2	1		1	1		7			7	1	5		No	No	2	No	No	No	No		No	No	No		2		2		1	1	2
8	C	1	R1	2013	1	1	0		0	1	1	2	15	35	0	1	2	1		1	1		3			3	2	3		No	No	2	No	No	No	No		No	No	No		2		2		2			2
8	vc	1	R1	2013	2	1	0	0	0	1	1	2	65	71	1	1	2	1		1	2		6			6	1	6		No	No	2	No	No	No	No		No	No	No		2		2		2			1
8	vc	1	R1	2013	2	1	0		0	0		2	45	67	0	1	2	1		1	1		8			8	2	8		No	No	2	No	No	No	No		No	No	No		2		2		2			1
9	ac	1	R1	2013	3	1	0		0	1	1	2	45	63	0	1	1	1		1	2		12			12	2	10		No	No	2	No	No	No	No		No	No	No		2		2		9			9
9	ac	1	R1	2013	3	1	0			0		2	55	72	1	2		1		1	3		5			5	2	5		No	No	2	No	No	No	No		No	No	No		2		2		2
9	C	1	R1	2013	1	1	0		0	1	1	2	30	50	0	2		1		2				4	0.333333	0.333333	2		4	No	No	2	No	No	No	No		No	No	No		1	Milk, combined feed	2		2			2
9	vc	1	R1	2013	2	1	0		0	0		2	15	50	1	1		2		1	1		6			6	1	6		No	No	2	No	No	No	No		No	No	No		2		2		2			1
9	vc	1	R1	2013	2	1	0	0	0	1	1	2	40	64	0	1	2	1		1	2		6			6	2	6		No	No	2	No	No	No	No		No	No	No		2		2		2
10	ac	1	R1	2013	3	1	0		0	0		2	20	70	1	1	2	1		1	2		10			10	2			No	No	2	No	No	No	No		No	No	No		2		2		9			1
10	ac	1	R1	2013	3	1	0		0			2	50	72	1	1	2	1		1	2		7			7	2			No	No	2	No	No	No	No		No	No	No		2		2		9			1
10	C	1	R1	2013	1	1	0		0	0		2	20	40	0	2		1		1	1		5			5	3			No	No	2	No	No	No	No		No	No	No		2		2		2			2
10	vc	1	R1	2013	2	1	0		0	0		2	20	46	1	1	1	1		1	2		9	7	0.583333	9.58333	2			No	No	2	No	No	No	No		No	No	No		2		2		2			2
10	vc	1	R1	2013	2	1	0		0	1	2	2	2	43	1	2		1		1	2		6			6	2	6		No	No	2	No	No	No	No		No	No	No		2		2		9			1
11	ac	1	R1	2013	3	1	0		0	2	2	2	18	50	1	1	2	1		1	4		1	5	0.416667	1.41667	2			No	No	2	No	No	No	No		No	No	No		2		2		9			1
11	ac	1	R1	2013	3	1	0		0	0		1	48	65	1	2		1		1	2		10			10	2			No	No	2	No	No	No	No		No	No	No		3		2		2			2
11	C	1	R1	2013	1	1	0		0	0	2	1	14	70	0	2		1		1	1		3.5			3.5	2	3		No	No	2	No	No	No	No		No	No	No		2		2		2			1
11	vc	1	R1	2013	2	1	0		0	0		1	20	33	1	1	1	1		1	1		6	8	0.666667	6.66667	2	6		No	No	2	No	No	No	No		No	No	No		2		2		2			2
11	vc	1	R1	2013	2	1	0		0	0		1	20	41	0	2		1		1	2		3			3	2	3		No	No	2	No	No	No	No		No	No	No		2		2		2			2
12	ac	1	R1	2013	3	1	0		0	1	2	1	40	60	1	1	2	1		1	1		5	6	0.5	5.5	2	6		No	No	2	No	No	No	No		No	No	No		2		2		9			9
12	ac	1	R1	2013	3	1	0		0	1	1	2	60	75	1	1	2	2		1	1		13	6	0.5	13.5	2			No	No	2	No	No	No	No		No	No	No		2		2		9			1
12	C	1	R1	2013	1	1	0		0	0		1	4	64	0	2		1		1	1		4.5			4.5	2			No	No	2	No	No	No	No		No	No	No		2		2		9			1
12	vc	1	R1	2013	2	1	0		1	1	1	2	2014-03-04	60	1	2		1		2		2	2.5			2.5	2	2.5		No	No	2	No	No	No	No		No	No	No		2		2		1	1		1
12	vc	1	R1	2013	2	1	0		0	1	2	2	4	55	1	2		1		1	1		7	5	0.416667	7.41667	2	7		No	No	2	No	No	No	No		No	No	No		2		2		2			1
13	ac	1	R1	2013	3	1	0		0	0		1	30	51	1	2		1		1	2		7			7	2	7		No	No	2	No	No	No	No		No	No	No		2		2		2			2
13	ac	1	R1	2013	3	1	0		0	0			50	67	0	2		1		1	2		4			4	3	4		No	No	2	No	No	No	No		No	No	No		2		2		2			9
13	C	1	R1	2013	1	1	0		0	0	2	1	50	70	0	2		1		1	2		7			7	2	7		No	No	2	No	No	No	No		No	No	No		2		2		2			2
13	vc	1	R1	2013	2	1		0	0	1	1	1	50	60	0	2		1		1	1		7			7	2	7		No	No	2	No	No	No	No		No	No	No		2		1		2			1
13	vc	1	R1	2013	2	1	0		0	1	1	2	66	86	0	1		1		1	1		4			4	2	4		No	No	2	No	No	No	No		No	No	No		2		2		2			1
14	ac	1	R1	2013	3	1	0		0	0		2	60	78	1	1	2	1		1	2		12			12	2	12		No	No	2	No	No	No	No		No	No	No		2		1		9			1
14	ac	1	R1	2013	3	1	0	0	0	1		2	3	50	0	1	2	1		1	1		2	8	0.666667	2.66667	2			No	No	2	No	No	No	No		No	No	No		2		2		1	2	1	1
14	C	1	R1	2013	1	1	0		0	0		1	50	69	1	1	2	1		1	2		5			5	3			No	No	1	Yes	No	No	No		No	Yes	No		1	Owner feed animal with dark wheet	2		9			1
14	vc	1	R1	2013	2	1	0	0	0	0		1	45	64	1	2		1		1	1		11.5			11.5	3			No	No	2	No	No	No	No		No	No	No		2		2		1	Do not remember	4	2
14	vc	1	R1	2013	2	1	0	0	0	1	1	2	10	47	0	1	2	1		1	4		2	8	0.666667	2.66667	3	1	8	No	No	2	No	No	No	No		No	No	No		2		2		1	1		1
15	ac	1	R1	2013	3	1	0		0	0		2	30	62	1	1	2	1		1	2		7			7	2	1	5	No	No	2	No	No	No	No		No	No	No		1	Kombinirebuli sakvebi	2	A year earlier	1	1	3	1
15	ac	1	R1	2013	3	1			0	1		3	22	45	1	2		1		1	2		6			6	2	6		No	No	2	No	No	No	No		No	No	No		2				1	2	2	1
15	C	1	R1	2013	1	1			0	1	1	2	33	53	1	9		1		1	4		1			1	2	1		No	No	2	No	No	No	No		No	No	No		2		2		2			2
15	vc	1	R1	2013	2	1	0		0	1	1	2	28	60	1	1	1	1		1	2		8			8	3			No	No	2	No	No	No	No		No	No	No		3				1	2	4	1
15	vc	1	R1	2013	2	1	0		0	1	1	2	15	54	0	1	1	1		1	1		8			8	2	8		No	No	2	No	No	No	No		No	No	No		2		2		1	1	3	1
16	ac	1	R1	2013	3	1	0		0	1	1	1	10	41	0	1	2	1		1	4		3			3	2		1	No	No	2	No	No	No	No		No	No	No		2		2		2			1
16	ac	1	R1	2013	3	1	0		1	1	1	2	50	65		1	2	2		1	1		8			8	2			No	No	1	No	No	No	No		Yes	No	No		2		2		2			1
16	C	1	R1	2013	1	1	0		1	1	1	1	30	51		1	1	1		1	4		2			2	3			No	No	2	No	No	No	No		No	No	No		2		2		2			1
16	vc	1	R1	2013	2	1	0		0	1	1	2	60	78	1	1	2	1		1	1		6			6	3		1	No	No	2	No	No	No	No		No	No	No		2		2		1	1	2	2
16	vc	1	R1	2013	2	1	0		0	0		2	30	58	1	2		1		1	2		10			10	2	10		No	No	2	No	No	No	No		No	No	No		2		2		2			1
17	ac	1	R1	2013	3	1	0	0	0	1	1	2	40	45	0	1	2	1		1	3		2			2	2	1		No	No	2	No	No	No	No		No	No	No		2		2		1	2	2	1
17	ac	1	R1	2013	3	1	0	0	0	1	1	2	60	77	0	1	2	1		1	1		7			7	2	6		No	No	2	No	No	No	No		No	No	No		2		2		2			1
17	C	1	R1	2013	1	1	0		0	0		2	60	80	1	2		2		1	1		8			8	2	7		No	No	2	No	No	No	No		No	No	No		2				9			2
17	vc	1	R1	2013	2	1			0	1	2	2	10	42	1	1	2	1		1	1		3	6	0.5	3.5	2	3	6	No	No	2	No	No	No	No		No	No	No		2		2		1	1		1
17	vc	1	R1	2013	2	1	0		0	1	2	2	1	19	1	2		1		1	4		2	5	0.416667	2.41667	2	2		No	No	2	No	No	No	No		No	No	No		2		2		1	1		9
18	ac	1	R1	2014	3	1	0		0	2		2	20	63	1	1	2	1		1	1		5			5	2	5		No	No	2	No	No	No	No		No	No	No		2		2		9			1
18	ac	1	R1	2014	3	1	0		1	1	2	1	25	51	1	1	2	1		1	1		4			4	2	4		No	No	2	No	No	No	No		No	No	No		2		2		1	4	2	1
18	C	1	R1	2014	1	1	0		0	0		1	15	51	0	2		1		1	1		9			9	3	9		No	No	2	No	No	No	No		No	No	No		2		2		1		4	2
18	vc	1	R1	2014	2	1	0	0	1	4		1	4	18	0	1		1		1	3		5			5	2		9	No	No	2	No	No	No	No		No	No	No		2				1	Don't recall/know		9
18	vc	1	R1	2014	2	1	0	0	1	4		1	26	40	0	1	2	1		1	3		4			4	2	4		No	No	2	No	No	No	No		No	No	No		2		2		1	2	2	1
19	ac	1	R1	2014	3	1	0		0	0		1	50	69	0	2		2		1	1		7	5	0.416667	7.41667	3	6		No	No	2	No	No	No	No		No	No	No		2				2			1
19	ac	1	R1	2014	1	1	0		0	1	2	1	15	74	1	1	2	1		1	1		9			9	2	9		No	No	2	No	No	No	No		No	No	No		2		2		9			1
19	C	1	R1	2014	1	1	0		0	0		1	25	52	1	1	2	1		1	1		3	1	0.0833333	3.08333	2	3	1	No	No	2	No	No	No	No		No	No	No		2		2		9			9
19	vc	1	R1	2014	2	1	0	0	0	1	1	3	10	45	0	1	2	3		1	2		7			7	2	5		No	No	2	No	No	No	No		No	No	No		2		2		1	3	2	1
19	vc	1	R1	2014	2	1	0	0	0	1	1	3	25	68	1	1		1		1	2		10	5	0.416667	10.4167	3	10	5	No	No	2	No	No	No	No		No	No	No		2		2		1	2	2	1
20	ac	1	R1	2014	3	1	0		0	0		2	42	54	0	2		1		1	4		1			1	2	1		No	No	2	No	No	No	No		No	No	No		2		2		1	1	2	1
20	ac	1	R1	2014	3	1	0		0	0	1	1	3	76	1	2		1		1	1		5			5	2	3		No	No	2	No	No	No	No		No	No	No		2		2		1	3	2	1
20	vc	1	R1	2014	2	1	0		0	0		2	50	73	1	1	2	1		1	1		10			10	2	10		No	No	2	No	No	No	No		No	No	No		2		2		1	5	2	1
20	vc	1	R1	2014	2	1	0		0	0		2	15	46	1	1	2	1		1	4		3			3	2	3		No	No	2	No	No	No	No		No	No	No		2		2		1	5	2	1
20	C	1	R1	2014	1	1	0		0	0		1	25	53	1	2		3		1	4			7	0.583333	0.583333	2		6	No	No	2	No	No	No	No		No	No	No		2		2		9			1
21	ac	1	R1	2014	3	1	0		0	0		1	20	53	0	1	2	2		1	4		1			1	2		7	No	No	2	No	No	No	No		No	No	No		2		2		9			1
21	ac	1	R1	2014	3	1	0		0	0		1	20	47		1	2	1		1	2		10			10	3	10		No	No	2	No	No	No	No		No	No	No		2		2		1		2	1
21	C	1	R1	2014	1	1	0		0	0		3	15	51	0	2		3		1	4		1			1	2		2	No	No	2	No	No	No	No		No	No	No		1		2		9			9
21	vc	1	R1	2014	2	1	0		0	4	2	1	40	56	0	1	2	2		1	1		2			2	2	2		No	No	2	No	No	No	No		No	No	No		2		2		9			1
21	vc	1	R1	2014	2	1	0		0	0		1	25	50	0	1	1	1		1	2		5			5	2	5		No	No	2	No	No	No	No		No	No	No		2		2		2			1
22	ac	1	R1	2015	3	1	0		1	1	2	2	20	26	0	1	2	1		1	1		5	6	0.5	5.5	2	5	6	No	No	2	No	No	No	No		No	No	No		2		2		2			1
22	ac	1	R1	2015	3	1	0		1	0		2	50	67	1	1	2	1		1	1		5			5	2	5		No	No		No	No	No	No		No	No	No		2		2		1	2	2	1
22	C	1	R1	2015	1	1	0		0	1	2	2	30	42	0	1	2	1		1	3		3			3	3	3		No	No	2	No	No	No	No		No	No	No		2		2		9			1
22	vc	1	R1	2015	2	1	0		0	1	2	2	37	43	0	1	1	1		1	2		7			7	2	7		No	No	2	No	No	No	No		No	No	No		2		2		1	Don't recall/know	2	1
22	vc	1	R1	2015	2	1	0		0	1	2	2	40	57	0	1	2	2		1	1		7			7	2	6		No	No	2	No	No	No	No		No	No	No		2		2		9			1
23	ac	1	R1	2014	3	1	0		0	0		2	40	67	1	2		2		1	4		1	2	0.166667	1.16667	2	1		No	No	2	No	No	No	No		No	No	No		2		2		1	1	2	2
23	ac	1	R1	2014	3	1	0		0	0		2	15	57	1	1	2	2		1	2		12			12	2	5		No	No	2	No	No	No	No		No	No	No		2		2		1	2	2	1
23	C	1	R1	2014	1	1	0		0	0		2	10	58	0	2		1		2		1		3	0.25	0.25	2		3	No	No	2	No	No	No	No		No	No	No		2		2		2		2	2
23	vc	1	R1	2014	2	1	0		0	0		2	4	60	1	1	2	2		1	1		2	1	0.0833333	2.08333	2	2		No	No	2	No	No	No	No		No	No	No		2		2		9			1
23	vc	1	R1	2014	2	1	0		0	0		2	15	38	0	1	2	2		1	2		12			12	2	10		No	No	2	No	No	No	No		No	No	No		2		2		1	Last 5 years	2	1
24	ac	1	R1	2013	3	1	0		0	4		2	30	43	0	1		1		1	1		7			7	2	4		No	No	2	No	No	No	No		No	No	No		2		1		1	4	2	1
24	ac	1	R1	2013	3	1	0		0	0		1	55	70	0	1		1		1	2		6			6	2	6		No	No	2	No	No	No	No		No	No	No		2		2		2			1
24	C	1	R1	2013	1	1	0	0	0	2	2	1	20	60		2		1		2			1			1	2			No	No		No	No	No	No		No	No	No		2		2		2			1
24	vc	1	R1	2013	2	1	0	0	0	4	2	2	50	66	1	1	2	1		1			15			15	2	15		No	No	2	No	No	No	No		No	No	No		2		2		2			1
24	vc	1	R1	2013	2	1	0	1	0			2	20	62	1	2		1		1			2.5			2.5	3	2.5		No	No	2	No	No	No	No		No	No	No		2		2		2			1
25	ac	1	R1	2013	3	2	0		0	0		1	10	48		2		1		1	2		6	6	0.5	6.5	2	6	6	No	No	2	No	No	No	No		No	No	No		2		2		2			1
25	ac	1	R1	2013	3	1	0			0		1	20	41	0	1	2	2		2		1	1.6			1.6	2	1		No	No	2	No	No	No	No		No	No	No		2		2		2		1	1
25	C	1	R1	2013	1	2	0				1	1	15	57	0	2		1		1	4		1	6	0.5	1.5	2	1	6	No	No	2	No	No	No	No		No	No	No		2		2		2			1
25	vc	1	R1	2013	2	2	0		0	0		1	18	29	0	2		1		1	2		9			9	2	9		No	No	2	No	No	No	No		No	No	No		2		2		2			2
25	vc	1	R1	2013	2	2			0	4	2	2	2014-10-15	50	0	1	2			1	3		5	6	0.5	5.5	2	5	6	No	No	2	No	No	No	No		No	No	No		2				1	1	1	2
26	ac	1	R1	2013	3	1	0	0	0	1	1	1	50	66	0	1	2	1		1	1	1	3			3	2	3		No	No	2	No	No	No	No		No	No	No		2				2			1
26	ac	1	R1	2013	3	1	0		0	4	2	2	14	52	1	1	2	1		1	1		16			16	2	14		No	No	2	No	No	No	No		No	No	No		2		2		1	2014-02-03	2	1
26	C	1	R1	2013	1	1	0		0	4	1	1	20	54	0	1	2	1		2		1	5			5	3	5		No	No	2	No	No	No	No		No	No	No		1	Pasture	2		1	3	4	1
26	vc	1	R1	2013	2	1	0		0	0		1	40	60	1	2	2	1		1	1		11			11	3	11		No	No	2	No	No	No	No		No	No	No		2		2		1	2014-03-04	2	1
26	vc	1	R1	2013	2	1	0		0	4	2	1	35	49	0	1	2	1		1	1		8			8	3	8		No	No	2	No	No	No	No		No	No	No		2		2		1	12	2	1
27	ac	1	R1	2013	3	1	0		0	3	2	2	24	65	0	1		1		1	2		6			6	2	6		No	No	2	No	No	No	No		No	No	No		2		2		1	October, 2012	3	1
27	ac	1	R1	2013	3	1	0			4	2	2	30	52	0	1		1		1	1		9			9	2	9		No	No	2	No	No	No	No		No	No	No		2		2		2			1
27	C	1	R1	2013	1		0		0	4	2	2	25	39	0	2		1		1	3			6	0.5	0.5	2		6	No	No	2	No	No	No	No		No	No	No		1	Mothers milk, corn, alfalfa	1	Separated from mother	2			2
27	vc	1	R1	2013	2	1	0		0	3	2	2	15	73	0	1		1		1	2		10			10	2	10		No	No	2	No	No	No	No		No	No	No		2		2		1	3		1
27	vc	1	R1	2013	2	1	0		0	3	2	2	25	40	0	1		1		1		1	4			4	2	4		No	No	2	No	No	No	No		No	No	No		2		2		1	7	2	1
28	ac	1	R1	2013	3	1	0	0	0	4	2	2	23	45	0	1	2	1		1	1		10			10	2	7		No	No	2	No	No	No	No		No	No	No		2		2		1	3	2	1
28	ac	1	R1	2013	3	1	0		0	4	2	2	15-20	40	0	1	2	1		1	2		10			10	2	4		No	No		No	No	No	No		No	No	No		2		2		1	4	2	1
28	C	1	R1	2013	1	1	0	0	0	4	2	2	4	25	0	1	2	2		1	2		8			8	3		4	No	No	2	No	No	No	No		No	No	No		2		2		9			1
28	vc	1	R1	2013	2	1	0		0	4	2	2	10	25	0	1	2	1		1	2		7			7	2	6		No	No		No	No	No	No		No	No	No		2		2		1	6	2	1
28	vc	1	R1	2013	2	1	0		0	3	2	2	20	37	0	2	2	2		1	1		12			12	2	6		No	No		No	No	No	No		No	No	No		2		2		1	2014-06-08	2	1
29	ac	1	R1	2013	3	1	0		0	0		2	67	25	1	1	2			1	1		14			14	2	14		No	No	2	No	No	No	No		No	No	No		2		2		1	12	2	1
29	ac	1	R1	2013	3	1	0	0	0	1	1	2	44	20	0	1	2	1		1	1		6			6	2	5	7	No	No	2	No	No	No	No		No	No	No		2				1	3	2	1
29	C	1	R1	2013	1	2	0		0	0		1	10	79	0	2		1		1	1		4			4	2	3.6		No	No	2	No	No	No	No		No	No	No		2		1		2			2
29	vc	1	R1	2013	2				0	0		1	40	62	1	2		3	Kodoris kheoba	1	2		16			16	2	16		No	No	2	No	No	No	No		No	No	No		2		2		1	5	2	1
29	vc	1	R1	2013	2	1	0	0	0	1	1	2	50	65	0	2		1		1	2		9			9	2	9		No	No	2	No	No	No	No		No	No	No		2		2		1	2	2	1
30	ac	1	R1	2013	3	1	0		0	0		2	41	65	0	1	1	1		1	2		5			5	2	4		No	No	2	No	No	No	No		No	No	No		2		2		2	3	2	1
30	ac	1	R1	2013	3	1	0		0	1	2	2	15	59	0	1	2	1		1	1		3.6			3.6	2	2		No	No	2	No	No	No	No		No	No	No		2		2		1	2	2	1
30	C	1	R1	2013	1	1	0		1	0		1	26	46	0	1	2	1		1	1		6			6	2	6		No	No	2	No	No	No	No		No	No	No		2		2		2			2
30	vc	1	R1	2013	2	2	0		0	0	2	1	32	52	0	2		1		1	1		2.6			2.6	2	2.6		No	No	2	No	No	No	No		No	No	No		2		2		1	1	2	1
30	vc	1	R1	2013	2	2	0		0	0	2	1	26	36	0	2		1		1	3		2.6			2.6	2	2.6		No	No	2	No	No	No	No		No	No	No		2		2		1		2	1
[truncated: 344 more columns]
